# Supplementary material for: Unravelling the Encapsulation of DNA and Other Biomolecules in HAp Microcalcifications of Human Breast Cancer Tissues by Raman Imaging
Source: Cancers (Basel). 2021 May 28;13(11):2658. doi: 10.3390/cancers13112658 (PMC8198780; doi:10.3390/cancers13112658)
Supplement: Supplementary file 1 [file cancers-13-02658-s001.zip]

Archive with 1 entries (1 files):
- cancers-1223557-supplementary-final.pdf
